# Supplementary material for: Development and validation of a multi-parameter nomogram for predicting prostate cancer: a retrospective analysis from Handan Central Hospital in China
Source: PeerJ. 2022 Mar 2;10:e12912. doi: 10.7717/peerj.12912 (PMC8898009; doi:10.7717/peerj.12912)
Supplement: Supplemental Information 2 [file peerj-10-12912-s002.xlsx]

## Sheet: Sheet1
Age	tPSA	fPSA	PV	label	DRE	TRUS	BMI	FT	PSAD	hp	dia
78	3.8	0.3	27.3686	1	0	1	0	0.0789474	0.138845	1	0
81	3.4	1	45.8827	1	0	1	1	0.294118	0.074102	1	0
71	3	0.3	58.8588	1	1	0	1	0.1	0.0509694	0	0
74	1.8	0.3	27.6276	1	1	1	1	0.166667	0.0651522	0	0
60	0.2	0.1	39.52	1	1	1	1	0.5	0.00506073	0	0
63	3.9	0.6	53.8138	0	0	1	1	0.153846	0.0724722	1	0
61	2.6	0.4	69.4512	0	0	1	1	0.153846	0.0374364	0	0
69	3.3	0.5	61.828	0	0	1	0	0.151515	0.0533739	1	1
71	2	0.3	47.8192	0	1	0	2	0.15	0.0418242	1	1
72	2	0.3	56.316	0	1	0	0	0.15	0.0355139	0	0
81	2.8	0.4	40.9822	0	0	1	0	0.142857	0.0683223	1	0
82	2.1	0.3	29.952	0	1	1	1	0.142857	0.0701122	0	0
66	2.9	0.4	31.2998	0	1	0	0	0.137931	0.0926522	0	0
70	0.97	0.12	22.8072	0	1	0	0	0.123711	0.0425304	1	0
59	2.5	0.3	25.194	0	0	1	2	0.12	0.09923	1	1
62	2.9	0.3	50.4218	0	1	0	0	0.103448	0.0575148	1	0
62	3.7	0.3	80.1965	0	1	0	0	0.0810811	0.0461367	0	0
65	1.3	0.1	25.8086	0	1	0	1	0.0769231	0.0503707	1	1
86	9.9	2	203.449	1	0	1	0	0.20202	0.0486609	1	0
81	9.6	3.5	48.1481	1	0	0	0	0.364583	0.199385	0	0
79	9.5	1.7	41.2339	1	1	1	1	0.178947	0.230393	0	0
53	7.2	1.6	91.4987	1	0	0	2	0.222222	0.0786897	0	0
78	7	1.8	41.7924	1	0	0	0	0.257143	0.167495	0	0
70	6.7	1	138.045	0	0	0	2	0.149254	0.0485347	1	1
76	8.3	1	130.89	0	0	0	2	0.120482	0.0634119	1	1
65	9.72	1.5	121.139	0	0	0	2	0.154321	0.0802386	1	1
84	4.7	0.7	92.3686	0	0	0	0	0.148936	0.0508831	1	0
64	6.9	1.1	81.1538	0	0	0	0	0.15942	0.0850237	0	0
75	9.1	1.3	80.3088	0	0	0	0	0.142857	0.113313	1	0
64	4.6	0.7	66.2688	0	0	0	0	0.152174	0.0694143	1	0
66	8	1	40.4745	0	0	0	0	0.125	0.197655	1	0
61	9.2	2.8	38.1888	0	0	0	2	0.304348	0.240908	0	0
83	6.8	1.8	32.9139	0	0	0	0	0.264706	0.2066	0	0
82	6.3	2	32.3232	0	0	0	0	0.31746	0.194906	0	0
82	4.7	0.6	29.0592	0	0	0	0	0.12766	0.161739	0	0
64	7.3	0.9	20.9009	0	0	0	1	0.123288	0.349268	1	1
82	4.8	1.66	19.631	0	0	0	0	0.345833	0.244511	1	0
73	13.2	1.4	63.3204	0	0	1	0	0.106061	0.208464	1	0
78	10.8	1.7	47.1125	0	0	0	2	0.157407	0.229238	0	1
65	18.5	4.4	64.064	1	1	1	1	0.237838	0.288774	1	1
78	11.6	1.65	31.4496	1	0	0	1	0.142241	0.368844	0	0
74	10.3	1.3	41.0467	1	0	1	1	0.126214	0.250934	0	0
86	49.29	8.55	73.71	1	0	0	1	0.173463	0.668702	1	0
82	44	10.3	63.7553	1	0	0	1	0.234091	0.690139	1	0
71	40.8	6.9	38.038	1	1	0	1	0.169118	1.07261	1	0
80	36.7	4	54.5126	1	0	0	0	0.108992	0.673238	1	0
69	32.98	4.26	22.8966	1	0	1	1	0.129169	1.44039	1	0
67	32.1	4.5	43.68	1	0	1	0	0.140187	0.73489	0	0
77	28.96	2.24	38.1763	1	1	1	0	0.0773481	0.758585	0	0
70	25	1.9	41.3712	1	1	0	2	0.076	0.604285	0	0
79	24.1	3.9	22.0038	1	0	0	1	0.161826	1.09527	0	0
64	20.4	4.5	80.9453	1	1	1	1	0.220588	0.252022	0	0
62	40.6	3.7	207.667	0	0	1	0	0.091133	0.195505	0	0
66	36.8	2.4	69.368	0	0	0	0	0.0652174	0.530504	1	0
77	36.7	2.8	36.1015	0	0	0	1	0.0762943	1.01658	0	0
63	33.2	3.5	93.6	0	0	0	0	0.105422	0.354701	0	0
66	26.8	2.5	31.5588	0	0	0	0	0.0932836	0.849208	1	0
75	23.31	3.2	33.9456	0	0	0	1	0.13728	0.686687	1	0
82	21.6	2.3	89.6314	0	0	0	1	0.106481	0.240987	1	0
76	20.2	2.46	53.8356	0	0	0	1	0.121782	0.375216	1	0
77	37.3	10.2	61.5347	0	0	0	1	0.273458	0.606162	1	1
63	36	5.8	106.022	0	0	0	1	0.161111	0.339551	0	0
76	35.6	6.7	118.067	0	0	0	0	0.188202	0.301524	0	0
81	35	10.5	85.7282	0	0	1	0	0.3	0.408267	1	1
67	32.3	6.4	40.131	0	0	0	0	0.198142	0.804864	1	0
65	32.2	7.3	44.7782	0	0	0	0	0.226708	0.719099	0	0
72	31.8	6.1	57.5994	0	0	1	2	0.191824	0.552089	1	0
69	30.3	6	78.2153	0	0	1	1	0.19802	0.387392	1	0
72	28.5	5.9	65.0312	0	0	0	0	0.207018	0.438251	0	0
67	23.7	6.3	71.5603	0	0	0	0	0.265823	0.331189	1	0
78	21.4	3.7	71.1797	0	0	0	1	0.172897	0.300648	0	0
69	79.6	13.3	40.8845	1	0	1	0	0.167085	1.94695	0	0
72	65.8	20.8	50.1758	1	1	0	2	0.316109	1.31139	1	0
66	95.6	11.6	155.938	0	0	1	2	0.121339	0.613066	1	0
81	3.3	0.5	47.6715	0	1	0	0	0.151515	0.0692237	1	0
72	0.7	0.1	20.9664	0	0	1	0	0.142857	0.0333868	0	0
83	3.7	0.4	35.2914	0	1	0	0	0.108108	0.104842	1	0
66	1.9	0.2	27.3016	0	1	0	2	0.105263	0.0695931	1	1
66	3.1	0.05	61.1582	0	0	1	1	0.016129	0.0506882	1	0
88	8.61	0.83	29.6525	1	0	1	1	0.0963995	0.290364	1	1
68	9.2	1.3	74.2742	0	0	0	2	0.141304	0.123865	0	0
74	18.3	2.6	117.062	0	0	0	0	0.142077	0.156327	0	0
55	18.1	2.1	80.3088	0	0	0	1	0.116022	0.22538	1	0
72	14.7	1.4	34.3824	0	0	0	1	0.0952381	0.427544	1	1
64	10.5	1.1	39.6978	0	0	0	0	0.104762	0.264498	1	0
69	39.4	4	104.807	1	1	1	1	0.101523	0.375929	0	0
81	37.1	16	183.342	1	0	1	1	0.431267	0.202355	0	1
70	23.8	6.1	43.237	1	0	0	2	0.256303	0.550455	1	0
74	20.6	5.6	46.1261	1	0	0	0	0.271845	0.446602	1	0
66	38.9	4	72.1427	0	0	0	0	0.102828	0.539209	1	0
80	26.9	2.9	38.9844	0	0	0	1	0.107807	0.69002	1	0
75	20.5	2.8	48.9466	0	0	1	1	0.136585	0.418824	1	0
77	20.1	1.5	74.66	0	0	0	0	0.0746269	0.26922	1	0
77	42.8	23.6	199.368	0	0	0	2	0.551402	0.214678	0	0
62	42.8	8.6	80.2516	0	0	1	0	0.200935	0.533323	0	0
72	51.4	8.4	56.0898	1	1	1	1	0.163424	0.916388	0	0
81	52.4	3.7	112.798	0	0	0	0	0.0706107	0.464546	0	0
66	2	0.3	71.0424	0	1	0	1	0.15	0.0281522	1	0
81	2.7	0.4	52.5096	0	0	1	0	0.148148	0.0514192	1	0
67	2.8	0.4	55.004	0	1	0	0	0.142857	0.0509054	1	0
62	3.7	0.5	47.2602	0	0	1	1	0.135135	0.07829	0	0
59	3	0.4	40.0733	0	0	1	0	0.133333	0.0748629	0	0
77	1.8	0.2	35.0438	0	0	1	1	0.111111	0.0513642	1	1
66	8.1	1.2	53.9448	1	0	1	0	0.148148	0.150153	0	0
77	7	1.8	41.7924	1	0	0	0	0.257143	0.167495	0	0
82	9	1.2	143.184	0	0	0	0	0.133333	0.0628561	0	0
56	4.6	0.7	50.6688	0	0	0	1	0.152174	0.0907857	0	0
72	6.5	0.8	48.048	0	0	0	2	0.123077	0.135281	1	1
59	8.9	1.1	47.4583	0	0	1	2	0.123596	0.187533	1	0
75	9.5	1.9	38.7878	0	0	0	1	0.2	0.244922	1	0
61	7.2	2.3	36.841	0	0	0	0	0.319444	0.195435	0	0
68	8.5	1.7	29.0472	0	0	0	0	0.2	0.292627	0	0
76	9.5	2.1	27.144	0	0	0	0	0.221053	0.349985	0	0
75	4.7	1.3	23.5872	0	0	0	0	0.276596	0.199261	1	0
62	19.2	2.3	20.0346	0	0	0	0	0.119792	0.958344	0	0
73	14.6	1	32.032	0	0	0	1	0.0684932	0.455794	1	0
67	13.5	1.1	47.9024	0	0	0	1	0.0814815	0.281823	0	0
66	13.18	1.65	47.8504	0	0	0	0	0.12519	0.275442	1	1
81	42.54	4.14	52.0884	1	0	0	0	0.0973202	0.816689	0	0
74	34.6	9.7	71.76	1	0	1	0	0.280347	0.482163	0	0
84	26.3	3.2	51.5944	1	0	0	1	0.121673	0.509745	1	0
78	20.9	3.9	26.8382	1	0	0	0	0.186603	0.77874	1	0
71	35.6	3.9	38.22	0	0	0	0	0.109551	0.93145	0	0
64	25.1	4	72.4656	0	0	0	1	0.159363	0.346371	0	0
68	23.4	2.8	85.4131	0	0	0	0	0.119658	0.273963	1	0
65	45.1	13.1	58.656	0	0	0	1	0.290466	0.76889	1	0
77	34.1	5.9	51.5736	0	0	0	0	0.173021	0.661191	1	0
77	24.9	4.1	55.8106	0	0	0	1	0.164659	0.446152	1	0
83	21	7.5	110.448	0	0	0	0	0.357143	0.190135	1	0
65	71.5	7.2	43.1995	1	1	0	0	0.100699	1.65511	1	0
73	70.1	18.5	72.4464	1	1	0	0	0.263909	0.967612	1	1
78	66.1	11.6	48.074	1	0	0	0	0.175492	1.37496	0	0
70	61	19.4	71.6836	1	0	1	2	0.318033	0.850962	0	1
81	60.9	11.6	189.821	1	1	0	2	0.190476	0.320829	1	1
65	85.5	7.5	72.2935	0	0	0	0	0.0877193	1.18268	1	0
76	92.4	23	61.3782	0	0	0	0	0.248918	1.50542	1	1
56	0.4	0.2	40.5132	1	1	0	0	0.5	0.00987333	1	0
74	2.6	0.3	34.5166	0	0	1	1	0.115385	0.0753262	1	0
58	6.8	1	87.36	0	0	0	1	0.147059	0.0778388	1	0
59	6.9	1	72.8291	0	0	0	1	0.144928	0.0947423	1	0
65	7.99	1.58	38.8045	0	0	0	0	0.197747	0.205904	0	0
58	6	1.98	23.4062	0	0	0	0	0.33	0.256342	0	0
82	18.5	2.4	37.7395	0	0	0	1	0.12973	0.490202	0	0
70	42.5	11.3	33.7865	1	0	1	2	0.265882	1.2579	1	1
70	32.53	1.57	53.015	1	0	1	2	0.0482631	0.613599	0	0
81	26.3	2.7	75.4	0	0	0	2	0.102662	0.348806	1	0
81	44.3	7.1	66.275	0	0	0	0	0.160271	0.668427	1	0
73	21.8	3.5	32.1776	0	0	0	0	0.16055	0.67749	1	0
80	20.4	5.8	60.88	0	0	0	1	0.284314	0.335085	1	0
